# Supplementary material for: Development of New Modular Genetic Tools for Engineering the Halophilic Archaeon Halobacterium salinarum
Source: PLoS One. 2015 Jun 10;10(6):e0129215. doi: 10.1371/journal.pone.0129215 (PMC4465625; doi:10.1371/journal.pone.0129215)
Supplement: S1 File — (TXT) [file pone.0129215.s002.txt]

LOCUS       pHsal-C                    5326 bp ds-DNA     circular     02-DEC-2014
DEFINITION  .
ACCESSION   
VERSION     
SOURCE      .
  ORGANISM  .
COMMENT     
COMMENT     ApEinfo:methylated:1
FEATURES             Location/Qualifiers
     misc_feature    complement(2737..3597)
                     /label=Bla
                     /ApEinfo_fwdcolor=#804000
                     /ApEinfo_revcolor=#804000
                     /ApEinfo_graphicformat=arrow_data {{0 1 2 0 0 -1} {} 0}
                     width 5 offset 0
     misc_feature    467..1678
                     /label=mevR
                     /ApEinfo_fwdcolor=#008080
                     /ApEinfo_revcolor=#008080
                     /ApEinfo_graphicformat=arrow_data {{0 1 2 0 0 -1} {} 0}
                     width 5 offset 0
     primer_bind     complement(130..153)
                     /label=F24
                     /ApEinfo_fwdcolor=#ff0000
                     /ApEinfo_revcolor=#ff0000
                     /ApEinfo_graphicformat=arrow_data {{0 1 2 0 0 -1} {} 0}
                     width 5 offset 0
     primer_bind     9..32
                     /label=R24
                     /ApEinfo_fwdcolor=#0000ff
                     /ApEinfo_revcolor=#0000ff
                     /ApEinfo_graphicformat=arrow_data {{0 1 2 0 0 -1} {} 0}
                     width 5 offset 0
     misc_feature    complement(3849..4799)
                     /label=rep
                     /ApEinfo_fwdcolor=cyan
                     /ApEinfo_revcolor=#666666
                     /ApEinfo_graphicformat=arrow_data {{0 1 2 0 0 -1} {} 0}
                     width 5 offset 0
ORIGIN
        1 ttaattaaag cggataacaa tttcacacag gacctaggcc gcggccgcgc catatggcca
       61 tggggaattc gagctcggta cccggggatc ctctagagtc gacctgcagg catgcaagct
      121 tgcggccgcg tcgtgactgg gaaaaccctg gcgACTAGTg acccgcgtct cgacgccggc
      181 gagcagtccc acgtcgaacg cgcggccgac gcggacgacc tcgccgtcgc ggacggacgg
      241 cttcgtgcgt ctcgtcgggc gacccgaggg tgtgtacctc cgcgttcgtc agtacgaggt
      301 ccgctgccgc ggtcatacgt tcgaccccga cgcgggaggg caaaacggtt cgggaggcgg
      361 cggggtggcc gagcggcggt cggtcgtcgc gggtgacgcc ggccgggtcg gtggcggccg
      421 ttggaagaac cggaacgttt agggccggcg cgggaaacgt cggagcatga cagacgccgc
      481 gtccctcgca gaccgcgttc gggagggcga cctccgcctc cacgaactcg aagcgcacgc
      541 cgacgccgac accgccgccg aggcCcgccg actgctcgtc gaatcgcagt ccggcgcgtc
      601 gctcgacgcg gtcgggaact acggcttccc cgcggaggcc gccgagtccg ccatcgagaa
      661 catggtcggc tcgatccagg tgccgatggg cgtcgccggc cccgtcagcg tGgacggcgg
      721 ctccgtcgcc ggcgagaagt acctccccct cgcgaccacc gagggcgcgc tcctcgcgtc
      781 ggtcaaccgc ggttgctcgg tcatcaacag cgccggcggc gcgaccgccc gcgtcctcaa
      841 gtccgggatg acccgcgcgc cggtgttccg cgtcgccgac gttgccgagg ccgaggcgct
      901 cgtctcgtgg acccgcgaca acttcgcggc gctgaaggag gccgcggagg agacgacgaa
      961 ccacggcgaa ctcctcgacg tgacgccgta cgtcgtcggc aactcggtgt acctgcgatt
     1021 ccgctacgac accaaggacg cgatggggat gaacatggcc accatcgcca ccgaggccgt
     1081 ctgcggcgtc gtcgaagccg agacggccgc ctcgctcgtc gccctctcgg gcaacctctg
     1141 ttccgacaag aagcccgccg ccatcaacgc cgtcgagggg cgcggccgga gcgtcaccgc
     1201 cgacgttcga atcccgcgcg aggtcgtcga agaacgcctg cacaccacgc ccgaacgcgg
     1261 tcgcgaactc aacacacgca agaacctggt cggctccgcg aaggccgcga gcctcgggtt
     1321 caacgcccac gtcgccaacg tcgtcgccgc gatgttcctc gccaccgggc aggacgaggc
     1381 gcaggtcgtc gagggcgcga acgccatcac gaccgccgag gtgcaggacg gcgacctcta
     1441 cgtctcggtc tccatcgcct ccctcgaagt cggcaccgtc ggcggcggca cgaaactccc
     1501 gacgcagtcc gagggcctcg atatcctcgg cgtcagcggc ggcggcgacc ccgccggctc
     1561 caacgccgac gccctcgccg aatgcatcgc cgtcggttcc ctcgcgggcg aactctccct
     1621 tctctccgcg ctcgcctcgc ggcacctctc cagcgcccac gcgaactccg gtcggtaact
     1681 cgccgggttc attttcaccg acagcaggga cggctggact gccttttctt cgccgttgtt
     1741 ccggtctgtt ccctccgact tcgacctcgt cacgtttcac tttcactttc actccgcacc
     1801 tgtgggtcgc gtttattccg tttccgcgga aacgatgaaa tgcgtccgtc ggggagcacc
     1861 cgcgggcgtg tccacacccc atccccatcc cctcccatgc cactcttcac acgcGGCGCG
     1921 CCgagcaaaa ggccagcaaa aggccaggaa ccgtaaaaag gccgcgttgc tggcgttttt
     1981 ccataggctc cgcccccctg acgagcatca caaaaatcga cgctcaagtc agaggtggcg
     2041 aaacccgaca ggactataaa gataccaggc gtttccccct ggaagctccc tcgtgcgctc
     2101 tcctgttccg accctgccgc ttaccggata cctgtccgcc tttctccctt cgggaagcgt
     2161 ggcgctttct catagctcac gctgtaggta tctcagttcg gtgtaggtcg ttcgctccaa
     2221 gctgggctgt gtgcacgaac cccccgttca gcccgaccgc tgcgccttat ccggtaacta
     2281 tcgtcttgag tccaacccgg taagacacga cttatcgcca ctggcagcag ccactggtaa
     2341 caggattagc agagcgaggt atgtaggcgg tgctacagag ttcttgaagt ggtggcctaa
     2401 ctacggctac actagaagaa cagtatttgg tatctgcgct ctgctgaagc cagttacctt
     2461 cggaaaaaga gttggtagct cttgatccgg caaacaaacc accgctggta gcggtggttt
     2521 ttttgtttgc aagcagcaga ttacgcgcag aaaaaaagga tctcaagaag atcctttgat
     2581 cttttctacg gggtctgacg ctcagtggaa cgaaaactca cgttaaggga ttttggtcat
     2641 gagattatca aaaaggatct tcacctagat ccttttaaat taaaaatgaa gttttaaatc
     2701 aatctaaagt atatatgagt aaacttggtc tgacagttac caatgcttaa tcagtgaggc
     2761 acctatctca gcgatctgtc tatttcgttc atccatagtt gcctgactcc ccgtcgtgta
     2821 gataactacg atacgggagg gcttaccatc tggccccagt gctgcaatga taccgcgaga
     2881 cccacgctca ccggctccag atttatcagc aataaaccag ccagccggaa gggccgagcg
     2941 cagaagtggt cctgcaactt tatccgcctc catccagtct attaattgtt gccgggaagc
     3001 tagagtaagt agttcgccag ttaatagttt gcgcaacgtt gttgccattg ctacaggcat
     3061 cgtggtgtca cgctcgtcgt ttggtatggc ttcattcagc tccggttccc aacgatcaag
     3121 gcgagttaca tgatccccca tgttgtgcaa aaaagcggtt agctccttcg gtcctccgat
     3181 cgttgtcaga agtaagttgg ccgcagtgtt atcactcatg gttatggcag cactgcataa
     3241 ttctcttact gtcatgccat ccgtaagatg cttttctgtg actggtgagt actcaaccaa
     3301 gtcattctga gaatagtgta tgcggcgacc gagttgctct tgcccggcgt caatacggga
     3361 taataccgcg ccacatagca gaactttaaa agtgctcatc attggaaaac gttcttcggg
     3421 gcgaaaactc tcaaggatct taccgctgtt gagatccagt tcgatgtaac ccactcgtgc
     3481 acccaactga tcttcagcat cttttacttt caccagcgtt tctgggtgag caaaaacagg
     3541 aaggcaaaat gccgcaaaaa agggaataag ggcgacacgg aaatgttgaa tactcatact
     3601 cttccttttt caatattatt gaagcattta tcagggttat tgtctcatga gcggatacat
     3661 atttgaatgt atttagaaaa ataaacaaat aggggttccg cgcacatttc cccgaaaagt
     3721 gccacctAGA TCTactcatc gacatcccaa tctgctgtag ctcacctaca tcgctctcat
     3781 cgcgtccgct ctacgaccca cttcttcaac ccactccgtg ggcaaggcca gaccgccgtc
     3841 tgagcgtctt aaccacccgg tggcggcgtt cgcaacctcc tgtacgggtc gctccgtggc
     3901 tccgacgggt ccacctcgat gatgtccccg agatccccct ccggcgcgat gcccaccatc
     3961 tcccactcct cgatgctgtc gccctcgtcg tcctcctccg gttgcatcag ctcctgtgcg
     4021 ccgttgctcg gacggaacca ctgccgacca ctcgcccaca tcgtcgcgta gaatgcacgg
     4081 acgttctcag gcatctcaga cggctctgag ccgtactcgc cggccatgta cgccgccagg
     4141 tacgccccga ggttctcgac gccaccgctg cgcgacgggt gcgacgagcg ccgaactctc
     4201 accgcgtcct cgtcgccgtt ctcgtcgaac acctgatggg cgtcctcgcc cgccgtcggg
     4261 cagtttcgca ggtgcgcgtc cagcaccggc tcgaactgct cggcgaccac cggccccctc
     4321 acaaacacgc caagatggat gtgtacgtac ccgctctcgt gcggttcaag gatggcgagg
     4381 tactcccact ctctaccctc caaaactcgc gccagcgccc gcctaacagc ctcccacgac
     4441 tccagcaggt cctcgaagtg ttccagcgga ggccgcagcc gtccctcgtc gtccgtactc
     4501 gacgccgtga gcgtcaccat ccccgtgtgc agaaggctcc cccaccgctc ccgaaggccc
     4561 cgttcgaggc tctgcgcctt cgcgtacagc atctcgcggt actccggcgt gaagcggttc
     4621 ggcatgtcaa agcccaccgt ctcgcccagc tcgttctcga cgacgatctg cgttccacgc
     4681 tggtcgtcgt accagctctg gaagcggtcg atggcctccc cccacgacac cgccttgacg
     4741 gcccggctcg tgtcgaaggt cagttcatcc cgcagtttca tcccgtctcg tttcgccatc
     4801 ggcacgtgtg aggcgctgag gctgtcgttc tccgggcctg cacggttatt caaaggttgc
     4861 cgagaaccgc ccgagttggc aggccggtcg ggcggttcac ccggctgatt aggtgtgctc
     4921 accggaaccc ctccgttccg ggaacgagga cggccgcgtt gcggcctgtg ttccgggctg
     4981 cgggccgctg cgcggcccgt tccgggcttt cacccatccc ttcactgcgg ggatgctgga
     5041 cagcacggga gatcccccgc ctgccggctg ttgcggcccc tgagagggac ctggggcaca
     5101 tataccagcc gtctcgccgt cgggaaagac ctaagcggac ggacgaagaa gggccgagtg
     5161 aaccagccag gcaaggtggt tcgtttgccg gttgcaggcc gcgggtacgg ccccttccgg
     5221 ttttgtcccg gcccttctcc ggggcacctt tcacgttgcg tagctgttac tccaccgtca
     5281 ttcagctatc cagttattag ttgcggcgtg gagccagtat tggtcc 
//
LOCUS       pHsal_E                 5479 bp ds-DNA     circular     17-DEC-2014
DEFINITION  .
ACCESSION   
VERSION     
SOURCE      .
  ORGANISM  .
COMMENT     
COMMENT     ApEinfo:methylated:1
FEATURES             Location/Qualifiers
     misc_feature    complement(2890..3750)
                     /label=Bla
                     /ApEinfo_fwdcolor=#804000
                     /ApEinfo_revcolor=#804000
                     /ApEinfo_graphicformat=arrow_data {{0 1 2 0 0 -1} {} 0}
                     width 5 offset 0
     misc_feature    620..1831
                     /label=mevR
                     /ApEinfo_fwdcolor=#008080
                     /ApEinfo_revcolor=#008080
                     /ApEinfo_graphicformat=arrow_data {{0 1 2 0 0 -1} {} 0}
                     width 5 offset 0
     primer_bind     complement(283..306)
                     /label=F24
                     /ApEinfo_fwdcolor=#ff0000
                     /ApEinfo_revcolor=#ff0000
                     /ApEinfo_graphicformat=arrow_data {{0 1 2 0 0 -1} {} 0}
                     width 5 offset 0
     misc_feature    complement(4002..4952)
                     /label=rep
                     /ApEinfo_fwdcolor=cyan
                     /ApEinfo_revcolor=#666666
                     /ApEinfo_graphicformat=arrow_data {{0 1 2 0 0 -1} {} 0}
                     width 5 offset 0
     misc_feature    9..185
                     /label=Pzero
                     /ApEinfo_fwdcolor=cyan
                     /ApEinfo_revcolor=green
                     /ApEinfo_graphicformat=arrow_data {{0 1 2 0 0 -1} {} 0}
                     width 5 offset 0
ORIGIN
        1 ttaattaagg ccggcagcac ctgaacgact cgaatgtcat acccccacca tgCCcatgcc
       61 gtggataaaa cccctcgttg acgccgcggg cagcgtcgtg atggcggtca cacAAgggct
      121 ttcgtggcag tacgctggcc cgaacAGCAA CTACTATGCG Ttcggaagcc gaactctgca
      181 cAtatcctag gccgcggccg cgccatatgg ccatggggaa ttcgagctcg gtacccgggg
      241 atcctctaga gtcgacctgc aggcatgcaa gcttgcggcc gcgtcgtgac tgggaaaacc
      301 ctggcgACTA GTgacccgcg tctcgacgcc ggcgagcagt cccacgtcga acgcgcggcc
      361 gacgcggacg acctcgccgt cgcggacgga cggcttcgtg cgtctcgtcg ggcgacccga
      421 gggtgtgtac ctccgcgttc gtcagtacga ggtccgctgc cgcggtcata cgttcgaccc
      481 cgacgcggga gggcaaaacg gttcgggagg cggcggggtg gccgagcggc ggtcggtcgt
      541 cgcgggtgac gccggccggg tcggtggcgg ccgttggaag aaccggaacg tttagggccg
      601 gcgcgggaaa cgtcggagca tgacagacgc cgcgtccctc gcagaccgcg ttcgggaggg
      661 cgacctccgc ctccacgaac tcgaagcgca cgccgacgcc gacaccgccg ccgaggcCcg
      721 ccgactgctc gtcgaatcgc agtccggcgc gtcgctcgac gcggtcggga actacggctt
      781 ccccgcggag gccgccgagt ccgccatcga gaacatggtc ggctcgatcc aggtgccgat
      841 gggcgtcgcc ggccccgtca gcgtGgacgg cggctccgtc gccggcgaga agtacctccc
      901 cctcgcgacc accgagggcg cgctcctcgc gtcggtcaac cgcggttgct cggtcatcaa
      961 cagcgccggc ggcgcgaccg cccgcgtcct caagtccggg atgacccgcg cgccggtgtt
     1021 ccgcgtcgcc gacgttgccg aggccgaggc gctcgtctcg tggacccgcg acaacttcgc
     1081 ggcgctgaag gaggccgcgg aggagacgac gaaccacggc gaactcctcg acgtgacgcc
     1141 gtacgtcgtc ggcaactcgg tgtacctgcg attccgctac gacaccaagg acgcgatggg
     1201 gatgaacatg gccaccatcg ccaccgaggc cgtctgcggc gtcgtcgaag ccgagacggc
     1261 cgcctcgctc gtcgccctct cgggcaacct ctgttccgac aagaagcccg ccgccatcaa
     1321 cgccgtcgag gggcgcggcc ggagcgtcac cgccgacgtt cgaatcccgc gcgaggtcgt
     1381 cgaagaacgc ctgcacacca cgcccgaacg cggtcgcgaa ctcaacacac gcaagaacct
     1441 ggtcggctcc gcgaaggccg cgagcctcgg gttcaacgcc cacgtcgcca acgtcgtcgc
     1501 cgcgatgttc ctcgccaccg ggcaggacga ggcgcaggtc gtcgagggcg cgaacgccat
     1561 cacgaccgcc gaggtgcagg acggcgacct ctacgtctcg gtctccatcg cctccctcga
     1621 agtcggcacc gtcggcggcg gcacgaaact cccgacgcag tccgagggcc tcgatatcct
     1681 cggcgtcagc ggcggcggcg accccgccgg ctccaacgcc gacgccctcg ccgaatgcat
     1741 cgccgtcggt tccctcgcgg gcgaactctc ccttctctcc gcgctcgcct cgcggcacct
     1801 ctccagcgcc cacgcgaact ccggtcggta actcgccggg ttcattttca ccgacagcag
     1861 ggacggctgg actgcctttt cttcgccgtt gttccggtct gttccctccg acttcgacct
     1921 cgtcacgttt cactttcact ttcactccgc acctgtgggt cgcgtttatt ccgtttccgc
     1981 ggaaacgatg aaatgcgtcc gtcggggagc acccgcgggc gtgtccacac cccatcccca
     2041 tcccctccca tgccactctt cacacgcGGC GCGCCgagca aaaggccagc aaaaggccag
     2101 gaaccgtaaa aaggccgcgt tgctggcgtt tttccatagg ctccgccccc ctgacgagca
     2161 tcacaaaaat cgacgctcaa gtcagaggtg gcgaaacccg acaggactat aaagatacca
     2221 ggcgtttccc cctggaagct ccctcgtgcg ctctcctgtt ccgaccctgc cgcttaccgg
     2281 atacctgtcc gcctttctcc cttcgggaag cgtggcgctt tctcatagct cacgctgtag
     2341 gtatctcagt tcggtgtagg tcgttcgctc caagctgggc tgtgtgcacg aaccccccgt
     2401 tcagcccgac cgctgcgcct tatccggtaa ctatcgtctt gagtccaacc cggtaagaca
     2461 cgacttatcg ccactggcag cagccactgg taacaggatt agcagagcga ggtatgtagg
     2521 cggtgctaca gagttcttga agtggtggcc taactacggc tacactagaa gaacagtatt
     2581 tggtatctgc gctctgctga agccagttac cttcggaaaa agagttggta gctcttgatc
     2641 cggcaaacaa accaccgctg gtagcggtgg tttttttgtt tgcaagcagc agattacgcg
     2701 cagaaaaaaa ggatctcaag aagatccttt gatcttttct acggggtctg acgctcagtg
     2761 gaacgaaaac tcacgttaag ggattttggt catgagatta tcaaaaagga tcttcaccta
     2821 gatcctttta aattaaaaat gaagttttaa atcaatctaa agtatatatg agtaaacttg
     2881 gtctgacagt taccaatgct taatcagtga ggcacctatc tcagcgatct gtctatttcg
     2941 ttcatccata gttgcctgac tccccgtcgt gtagataact acgatacggg agggcttacc
     3001 atctggcccc agtgctgcaa tgataccgcg agacccacgc tcaccggctc cagatttatc
     3061 agcaataaac cagccagccg gaagggccga gcgcagaagt ggtcctgcaa ctttatccgc
     3121 ctccatccag tctattaatt gttgccggga agctagagta agtagttcgc cagttaatag
     3181 tttgcgcaac gttgttgcca ttgctacagg catcgtggtg tcacgctcgt cgtttggtat
     3241 ggcttcattc agctccggtt cccaacgatc aaggcgagtt acatgatccc ccatgttgtg
     3301 caaaaaagcg gttagctcct tcggtcctcc gatcgttgtc agaagtaagt tggccgcagt
     3361 gttatcactc atggttatgg cagcactgca taattctctt actgtcatgc catccgtaag
     3421 atgcttttct gtgactggtg agtactcaac caagtcattc tgagaatagt gtatgcggcg
     3481 accgagttgc tcttgcccgg cgtcaatacg ggataatacc gcgccacata gcagaacttt
     3541 aaaagtgctc atcattggaa aacgttcttc ggggcgaaaa ctctcaagga tcttaccgct
     3601 gttgagatcc agttcgatgt aacccactcg tgcacccaac tgatcttcag catcttttac
     3661 tttcaccagc gtttctgggt gagcaaaaac aggaaggcaa aatgccgcaa aaaagggaat
     3721 aagggcgaca cggaaatgtt gaatactcat actcttcctt tttcaatatt attgaagcat
     3781 ttatcagggt tattgtctca tgagcggata catatttgaa tgtatttaga aaaataaaca
     3841 aataggggtt ccgcgcacat ttccccgaaa agtgccacct AGATCTactc atcgacatcc
     3901 caatctgctg tagctcacct acatcgctct catcgcgtcc gctctacgac ccacttcttc
     3961 aacccactcc gtgggcaagg ccagaccgcc gtctgagcgt cttaaccacc cggtggcggc
     4021 gttcgcaacc tcctgtacgg gtcgctccgt ggctccgacg ggtccacctc gatgatgtcc
     4081 ccgagatccc cctccggcgc gatgcccacc atctcccact cctcgatgct gtcgccctcg
     4141 tcgtcctcct ccggttgcat cagctcctgt gcgccgttgc tcggacggaa ccactgccga
     4201 ccactcgccc acatcgtcgc gtagaatgca cggacgttct caggcatctc agacggctct
     4261 gagccgtact cgccggccat gtacgccgcc aggtacgccc cgaggttctc gacgccaccg
     4321 ctgcgcgacg ggtgcgacga gcgccgaact ctcaccgcgt cctcgtcgcc gttctcgtcg
     4381 aacacctgat gggcgtcctc gcccgccgtc gggcagtttc gcaggtgcgc gtccagcacc
     4441 ggctcgaact gctcggcgac caccggcccc ctcacaaaca cgccaagatg gatgtgtacg
     4501 tacccgctct cgtgcggttc aaggatggcg aggtactccc actctctacc ctccaaaact
     4561 cgcgccagcg cccgcctaac agcctcccac gactccagca ggtcctcgaa gtgttccagc
     4621 ggaggccgca gccgtccctc gtcgtccgta ctcgacgccg tgagcgtcac catccccgtg
     4681 tgcagaaggc tcccccaccg ctcccgaagg ccccgttcga ggctctgcgc cttcgcgtac
     4741 agcatctcgc ggtactccgg cgtgaagcgg ttcggcatgt caaagcccac cgtctcgccc
     4801 agctcgttct cgacgacgat ctgcgttcca cgctggtcgt cgtaccagct ctggaagcgg
     4861 tcgatggcct ccccccacga caccgccttg acggcccggc tcgtgtcgaa ggtcagttca
     4921 tcccgcagtt tcatcccgtc tcgtttcgcc atcggcacgt gtgaggcgct gaggctgtcg
     4981 ttctccgggc ctgcacggtt attcaaaggt tgccgagaac cgcccgagtt ggcaggccgg
     5041 tcgggcggtt cacccggctg attaggtgtg ctcaccggaa cccctccgtt ccgggaacga
     5101 ggacggccgc gttgcggcct gtgttccggg ctgcgggccg ctgcgcggcc cgttccgggc
     5161 tttcacccat cccttcactg cggggatgct ggacagcacg ggagatcccc cgcctgccgg
     5221 ctgttgcggc ccctgagagg gacctggggc acatatacca gccgtctcgc cgtcgggaaa
     5281 gacctaagcg gacggacgaa gaagggccga gtgaaccagc caggcaaggt ggttcgtttg
     5341 ccggttgcag gccgcgggta cggccccttc cggttttgtc ccggcccttc tccggggcac
     5401 ctttcacgtt gcgtagctgt tactccaccg tcattcagct atccagttat tagttgcggc
     5461 gtggagccag tattggtcc    
//
LOCUS       pHsal_GFP               6044 bp ds-DNA     circular     17-DEC-2014
DEFINITION  .
ACCESSION   
VERSION     
SOURCE      .
  ORGANISM  .
COMMENT     
COMMENT     ApEinfo:methylated:1
FEATURES             Location/Qualifiers
     misc_feature    complement(3455..4315)
                     /label=Bla
                     /ApEinfo_fwdcolor=#804000
                     /ApEinfo_revcolor=#804000
                     /ApEinfo_graphicformat=arrow_data {{0 1 2 0 0 -1} {} 0}
                     width 5 offset 0
     CDS             122..871
                     /gene="1025GFP"
                     /SECDrawAs="Gene"
                     /label=1025GFP
                     /ApEinfo_fwdcolor=#00ff00
                     /ApEinfo_revcolor=#00ff00
                     /ApEinfo_graphicformat=arrow_data {{0 1 2 0 0 -1} {} 0}
                     width 5 offset 0
     misc_feature    1185..2396
                     /label=mevR
                     /ApEinfo_fwdcolor=#008080
                     /ApEinfo_revcolor=#008080
                     /ApEinfo_graphicformat=arrow_data {{0 1 2 0 0 -1} {} 0}
                     width 5 offset 0
     primer_bind     9..32
                     /label=R24
                     /ApEinfo_fwdcolor=#0000ff
                     /ApEinfo_revcolor=#0000ff
                     /ApEinfo_graphicformat=arrow_data {{0 1 2 0 0 -1} {} 0}
                     width 5 offset 0
     misc_feature    complement(4567..5517)
                     /label=rep
                     /ApEinfo_fwdcolor=cyan
                     /ApEinfo_revcolor=#666666
                     /ApEinfo_graphicformat=arrow_data {{0 1 2 0 0 -1} {} 0}
                     width 5 offset 0
ORIGIN
        1 ttaattaaag cggataacaa tttcacacag gacctaggcc gcggccgcgc catatggcca
       61 tggggaattc gagctcggta cccggggatc ctctagagtc gacctgcagg catgcaagct
      121 tatgagtaaa ggagaagaac ttttcactgg agttgtccca attcttgttg aattagatgg
      181 tgatgttaat gggcacaaat tttctgtcag tggagagggt gaaggtgatg caacatacgg
      241 aaaacttacc cttaaattta tttgcactac tggaaaacta cctgttccat ggccaacact
      301 tgtcactact ttcacttatg gtgttcaatg cttttcaaga tacccagatc atatgaagcg
      361 gcacgacttc ttcaagagcg ccatgcctga gggatacgtg caggagagga ccatctcttt
      421 caaggacgac gggaactaca agacacgtgc tgaagtcaag tttgagggag acaccctcgt
      481 caacaggatc gagcttaagg gaatcgattt caaggaggac ggaaacatcc tcggccacaa
      541 gttggaatac aactacaact cccacaacgt atacatcacg gcagacaaac aaaagaatgg
      601 aatcaaagct aacttcaaaa ttagacacaa cattgaagat ggaagcgttc aactagcaga
      661 ccattatcaa caaaatactc caattggcga tggccctgtc cttttaccag acaaccatta
      721 cctgtccaca caatctgccc tttcgaaaga tcccaacgaa aagagagacc acatggtcct
      781 tcttgagttt gtaacagctg ctgggattac acatggcatg gatgaactat acaaagcagc
      841 aaacgacgaa aactacgctt tagacgacta aACTAGTgac ccgcgtctcg acgccggcga
      901 gcagtcccac gtcgaacgcg cggccgacgc ggacgacctc gccgtcgcgg acggacggct
      961 tcgtgcgtct cgtcgggcga cccgagggtg tgtacctccg cgttcgtcag tacgaggtcc
     1021 gctgccgcgg tcatacgttc gaccccgacg cgggagggca aaacggttcg ggaggcggcg
     1081 gggtggccga gcggcggtcg gtcgtcgcgg gtgacgccgg ccgggtcggt ggcggccgtt
     1141 ggaagaaccg gaacgtttag ggccggcgcg ggaaacgtcg gagcatgaca gacgccgcgt
     1201 ccctcgcaga ccgcgttcgg gagggcgacc tccgcctcca cgaactcgaa gcgcacgccg
     1261 acgccgacac cgccgccgag gcCcgccgac tgctcgtcga atcgcagtcc ggcgcgtcgc
     1321 tcgacgcggt cgggaactac ggcttccccg cggaggccgc cgagtccgcc atcgagaaca
     1381 tggtcggctc gatccaggtg ccgatgggcg tcgccggccc cgtcagcgtG gacggcggct
     1441 ccgtcgccgg cgagaagtac ctccccctcg cgaccaccga gggcgcgctc ctcgcgtcgg
     1501 tcaaccgcgg ttgctcggtc atcaacagcg ccggcggcgc gaccgcccgc gtcctcaagt
     1561 ccgggatgac ccgcgcgccg gtgttccgcg tcgccgacgt tgccgaggcc gaggcgctcg
     1621 tctcgtggac ccgcgacaac ttcgcggcgc tgaaggaggc cgcggaggag acgacgaacc
     1681 acggcgaact cctcgacgtg acgccgtacg tcgtcggcaa ctcggtgtac ctgcgattcc
     1741 gctacgacac caaggacgcg atggggatga acatggccac catcgccacc gaggccgtct
     1801 gcggcgtcgt cgaagccgag acggccgcct cgctcgtcgc cctctcgggc aacctctgtt
     1861 ccgacaagaa gcccgccgcc atcaacgccg tcgaggggcg cggccggagc gtcaccgccg
     1921 acgttcgaat cccgcgcgag gtcgtcgaag aacgcctgca caccacgccc gaacgcggtc
     1981 gcgaactcaa cacacgcaag aacctggtcg gctccgcgaa ggccgcgagc ctcgggttca
     2041 acgcccacgt cgccaacgtc gtcgccgcga tgttcctcgc caccgggcag gacgaggcgc
     2101 aggtcgtcga gggcgcgaac gccatcacga ccgccgaggt gcaggacggc gacctctacg
     2161 tctcggtctc catcgcctcc ctcgaagtcg gcaccgtcgg cggcggcacg aaactcccga
     2221 cgcagtccga gggcctcgat atcctcggcg tcagcggcgg cggcgacccc gccggctcca
     2281 acgccgacgc cctcgccgaa tgcatcgccg tcggttccct cgcgggcgaa ctctcccttc
     2341 tctccgcgct cgcctcgcgg cacctctcca gcgcccacgc gaactccggt cggtaactcg
     2401 ccgggttcat tttcaccgac agcagggacg gctggactgc cttttcttcg ccgttgttcc
     2461 ggtctgttcc ctccgacttc gacctcgtca cgtttcactt tcactttcac tccgcacctg
     2521 tgggtcgcgt ttattccgtt tccgcggaaa cgatgaaatg cgtccgtcgg ggagcacccg
     2581 cgggcgtgtc cacaccccat ccccatcccc tcccatgcca ctcttcacac gcGGCGCGCC
     2641 gagcaaaagg ccagcaaaag gccaggaacc gtaaaaaggc cgcgttgctg gcgtttttcc
     2701 ataggctccg cccccctgac gagcatcaca aaaatcgacg ctcaagtcag aggtggcgaa
     2761 acccgacagg actataaaga taccaggcgt ttccccctgg aagctccctc gtgcgctctc
     2821 ctgttccgac cctgccgctt accggatacc tgtccgcctt tctcccttcg ggaagcgtgg
     2881 cgctttctca tagctcacgc tgtaggtatc tcagttcggt gtaggtcgtt cgctccaagc
     2941 tgggctgtgt gcacgaaccc cccgttcagc ccgaccgctg cgccttatcc ggtaactatc
     3001 gtcttgagtc caacccggta agacacgact tatcgccact ggcagcagcc actggtaaca
     3061 ggattagcag agcgaggtat gtaggcggtg ctacagagtt cttgaagtgg tggcctaact
     3121 acggctacac tagaagaaca gtatttggta tctgcgctct gctgaagcca gttaccttcg
     3181 gaaaaagagt tggtagctct tgatccggca aacaaaccac cgctggtagc ggtggttttt
     3241 ttgtttgcaa gcagcagatt acgcgcagaa aaaaaggatc tcaagaagat cctttgatct
     3301 tttctacggg gtctgacgct cagtggaacg aaaactcacg ttaagggatt ttggtcatga
     3361 gattatcaaa aaggatcttc acctagatcc ttttaaatta aaaatgaagt tttaaatcaa
     3421 tctaaagtat atatgagtaa acttggtctg acagttacca atgcttaatc agtgaggcac
     3481 ctatctcagc gatctgtcta tttcgttcat ccatagttgc ctgactcccc gtcgtgtaga
     3541 taactacgat acgggagggc ttaccatctg gccccagtgc tgcaatgata ccgcgagacc
     3601 cacgctcacc ggctccagat ttatcagcaa taaaccagcc agccggaagg gccgagcgca
     3661 gaagtggtcc tgcaacttta tccgcctcca tccagtctat taattgttgc cgggaagcta
     3721 gagtaagtag ttcgccagtt aatagtttgc gcaacgttgt tgccattgct acaggcatcg
     3781 tggtgtcacg ctcgtcgttt ggtatggctt cattcagctc cggttcccaa cgatcaaggc
     3841 gagttacatg atcccccatg ttgtgcaaaa aagcggttag ctccttcggt cctccgatcg
     3901 ttgtcagaag taagttggcc gcagtgttat cactcatggt tatggcagca ctgcataatt
     3961 ctcttactgt catgccatcc gtaagatgct tttctgtgac tggtgagtac tcaaccaagt
     4021 cattctgaga atagtgtatg cggcgaccga gttgctcttg cccggcgtca atacgggata
     4081 ataccgcgcc acatagcaga actttaaaag tgctcatcat tggaaaacgt tcttcggggc
     4141 gaaaactctc aaggatctta ccgctgttga gatccagttc gatgtaaccc actcgtgcac
     4201 ccaactgatc ttcagcatct tttactttca ccagcgtttc tgggtgagca aaaacaggaa
     4261 ggcaaaatgc cgcaaaaaag ggaataaggg cgacacggaa atgttgaata ctcatactct
     4321 tcctttttca atattattga agcatttatc agggttattg tctcatgagc ggatacatat
     4381 ttgaatgtat ttagaaaaat aaacaaatag gggttccgcg cacatttccc cgaaaagtgc
     4441 cacctAGATC Tactcatcga catcccaatc tgctgtagct cacctacatc gctctcatcg
     4501 cgtccgctct acgacccact tcttcaaccc actccgtggg caaggccaga ccgccgtctg
     4561 agcgtcttaa ccacccggtg gcggcgttcg caacctcctg tacgggtcgc tccgtggctc
     4621 cgacgggtcc acctcgatga tgtccccgag atccccctcc ggcgcgatgc ccaccatctc
     4681 ccactcctcg atgctgtcgc cctcgtcgtc ctcctccggt tgcatcagct cctgtgcgcc
     4741 gttgctcgga cggaaccact gccgaccact cgcccacatc gtcgcgtaga atgcacggac
     4801 gttctcaggc atctcagacg gctctgagcc gtactcgccg gccatgtacg ccgccaggta
     4861 cgccccgagg ttctcgacgc caccgctgcg cgacgggtgc gacgagcgcc gaactctcac
     4921 cgcgtcctcg tcgccgttct cgtcgaacac ctgatgggcg tcctcgcccg ccgtcgggca
     4981 gtttcgcagg tgcgcgtcca gcaccggctc gaactgctcg gcgaccaccg gccccctcac
     5041 aaacacgcca agatggatgt gtacgtaccc gctctcgtgc ggttcaagga tggcgaggta
     5101 ctcccactct ctaccctcca aaactcgcgc cagcgcccgc ctaacagcct cccacgactc
     5161 cagcaggtcc tcgaagtgtt ccagcggagg ccgcagccgt ccctcgtcgt ccgtactcga
     5221 cgccgtgagc gtcaccatcc ccgtgtgcag aaggctcccc caccgctccc gaaggccccg
     5281 ttcgaggctc tgcgccttcg cgtacagcat ctcgcggtac tccggcgtga agcggttcgg
     5341 catgtcaaag cccaccgtct cgcccagctc gttctcgacg acgatctgcg ttccacgctg
     5401 gtcgtcgtac cagctctgga agcggtcgat ggcctccccc cacgacaccg ccttgacggc
     5461 ccggctcgtg tcgaaggtca gttcatcccg cagtttcatc ccgtctcgtt tcgccatcgg
     5521 cacgtgtgag gcgctgaggc tgtcgttctc cgggcctgca cggttattca aaggttgccg
     5581 agaaccgccc gagttggcag gccggtcggg cggttcaccc ggctgattag gtgtgctcac
     5641 cggaacccct ccgttccggg aacgaggacg gccgcgttgc ggcctgtgtt ccgggctgcg
     5701 ggccgctgcg cggcccgttc cgggctttca cccatccctt cactgcgggg atgctggaca
     5761 gcacgggaga tcccccgcct gccggctgtt gcggcccctg agagggacct ggggcacata
     5821 taccagccgt ctcgccgtcg ggaaagacct aagcggacgg acgaagaagg gccgagtgaa
     5881 ccagccaggc aaggtggttc gtttgccggt tgcaggccgc gggtacggcc ccttccggtt
     5941 ttgtcccggc ccttctccgg ggcacctttc acgttgcgta gctgttactc caccgtcatt
     6001 cagctatcca gttattagtt gcggcgtgga gccagtattg gtcc 
//
LOCUS       pHsal_S                    4911 bp ds-DNA     circular     02-DEC-2014
DEFINITION  .
ACCESSION   
VERSION     
SOURCE      .
  ORGANISM  .
COMMENT     
COMMENT     ApEinfo:methylated:1
FEATURES             Location/Qualifiers
     misc_feature    complement(3896..4756)
                     /label=Bla
                     /ApEinfo_fwdcolor=#804000
                     /ApEinfo_revcolor=#804000
                     /ApEinfo_graphicformat=arrow_data {{0 1 2 0 0 -1} {} 0}
                     width 5 offset 0
     misc_feature    2224..2952
                     /label=ura3
                     /ApEinfo_fwdcolor=#ff8000
                     /ApEinfo_revcolor=#ff8000
                     /ApEinfo_graphicformat=arrow_data {{0 1 2 0 0 -1} {} 0}
                     width 5 offset 0
     primer_bind     complement(130..153)
                     /label=F24
                     /ApEinfo_fwdcolor=#ff0000
                     /ApEinfo_revcolor=#ff0000
                     /ApEinfo_graphicformat=arrow_data {{0 1 2 0 0 -1} {} 0}
                     width 5 offset 0
     primer_bind     9..32
                     /label=R24
                     /ApEinfo_fwdcolor=#0000ff
                     /ApEinfo_revcolor=#0000ff
                     /ApEinfo_graphicformat=arrow_data {{0 1 2 0 0 -1} {} 0}
                     width 5 offset 0
     misc_feature    1915..1920
                     /label=scar
                     /ApEinfo_fwdcolor=#666666
                     /ApEinfo_revcolor=#666666
                     /ApEinfo_graphicformat=arrow_data {{0 1 2 0 0 -1} {} 0}
                     width 5 offset 0
     misc_feature    467..1678
                     /label=mevR
                     /ApEinfo_fwdcolor=#008080
                     /ApEinfo_revcolor=#008080
                     /ApEinfo_graphicformat=arrow_data {{0 1 2 0 0 -1} {} 0}
                     width 5 offset 0
ORIGIN
        1 ttaattaaag cggataacaa tttcacacag gacctaggcc gcggccgcgc catatggcca
       61 tggggaattc gagctcggta cccggggatc ctctagagtc gacctgcagg catgcaagct
      121 tgcggccgcg tcgtgactgg gaaaaccctg gcgACTAGTG ACCCGCGTCT CGACGCCGGC
      181 GAGCAGTCCC ACGTCGAACG CGCGGCCGAC GCGGACGACC TCGCCGTCGC GGACGGACGG
      241 CTTCGTGCGT CTCGTCGGGC GACCCGAGGG TGTGTACCTC CGCGTTCGTC AGTACGAGGT
      301 CCGCTGCCGC GGTCATACGT TCGACCCCGA CGCGGGAGGG CAAAACGGTT CGGGAGGCGG
      361 CGGGGTGGCC GAGCGGCGGT CGGTCGTCGC GGGTGACGCC GGCCGGGTCG GTGGCGGCCG
      421 TTGGAAGAAC CGGAACGTTT AGGGCCGGCG CGGGAAACGT CGGAGCATGA CAGACGCCGC
      481 GTCCCTCGCA GACCGCGTTC GGGAGGGCGA CCTCCGCCTC CACGAACTCG AAGCGCACGC
      541 CGACGCCGAC ACCGCCGCCG AGGCGCGCCG ACTGCTCGTC GAATCGCAGT CCGGCGCGTC
      601 GCTCGACGCG GTCGGGAACT ACGGCTTCCC CGCGGAGGCC GCCGAGTCCG CCATCGAGAA
      661 CATGGTCGGC TCGATCCAGG TGCCGATGGG CGTCGCCGGC CCCGTCAGCG TCGACGGCGG
      721 CTCCGTCGCC GGCGAGAAGT ACCTCCCCCT CGCGACCACC GAGGGCGCGC TCCTCGCGTC
      781 GGTCAACCGC GGTTGCTCGG TCATCAACAG CGCCGGCGGC GCGACCGCCC GCGTCCTCAA
      841 GTCCGGGATG ACCCGCGCGC CGGTGTTCCG CGTCGCCGAC GTTGCCGAGG CCGAGGCGCT
      901 CGTCTCGTGG ACCCGCGACA ACTTCGCGGC GCTGAAGGAG GCCGCGGAGG AGACGACGAA
      961 CCACGGCGAA CTCCTCGACG TGACGCCGTA CGTCGTCGGC AACTCGGTGT ACCTGCGATT
     1021 CCGCTACGAC ACCAAGGACG CGATGGGGAT GAACATGGCC ACCATCGCCA CCGAGGCCGT
     1081 CTGCGGCGTC GTCGAAGCCG AGACGGCCGC CTCGCTCGTC GCCCTCTCGG GCAACCTCTG
     1141 TTCCGACAAG AAGCCCGCCG CCATCAACGC CGTCGAGGGG CGCGGCCGGA GCGTCACCGC
     1201 CGACGTTCGA ATCCCGCGCG AGGTCGTCGA AGAACGCCTG CACACCACGC CCGAACGCGG
     1261 TCGCGAACTC AACACACGCA AGAACCTGGT CGGCTCCGCG AAGGCCGCGA GCCTCGGGTT
     1321 CAACGCCCAC GTCGCCAACG TCGTCGCCGC GATGTTCCTC GCCACCGGGC AGGACGAGGC
     1381 GCAGGTCGTC GAGGGCGCGA ACGCCATCAC GACCGCCGAG GTGCAGGACG GCGACCTCTA
     1441 CGTCTCGGTC TCCATCGCCT CCCTCGAAGT CGGCACCGTC GGCGGCGGCA CGAAACTCCC
     1501 GACGCAGTCC GAGGGCCTCG ATATCCTCGG CGTCAGCGGC GGCGGCGACC CCGCCGGCTC
     1561 CAACGCCGAC GCCCTCGCCG AATGCATCGC CGTCGGTTCC CTCGCGGGCG AACTCTCCCT
     1621 TCTCTCCGCG CTCGCCTCGC GGCACCTCTC CAGCGCCCAC GCGAACTCCG GTCGGTAACT
     1681 CGCCGGGTTC ATTTTCACCG ACAGCAGGGA CGGCTGGACT GCCTTTTCTT CGCCGTTGTT
     1741 CCGGTCTGTT CCCTCCGACT TCGACCTCGT CACGTTTCAC TTTCACTTTC ACTCCGCACC
     1801 TGTGGGTCGC GTTTATTCCG TTTCCGCGGA AACGATGAAA TGCGTCCGTC GGGGAGCACC
     1861 CGCGGGCGTG TCCACACCCC ATCCCCATCC CCTCCCATGC CACTCTTCAC ACGCACTAGA
     1921 cgaggacgcc gggctgcggg cgcggccggt cgcgagcgac cccgcgcgcc tcgtggtgtt
     1981 cgtcgcgtcc ggggcggcga ccaagcgcgc gctggacgtg ctcggtgcgg cggtcgcggc
     2041 ccgcgaggac tgagtgtcgg ctggcgggca cgcggtgcag gacgaacgct gtggtttcgg
     2101 tccgtgcgga agcgaatcgc ttttgcgggt ttgccggcac gcgaacgtat gagcttcgtc
     2161 gaggaactcg gggcccgcat cgaggcggct gactcggtgg tgagcgtggg tctcgatccg
     2221 gacatggagc ggcttccgga ggacgtacag gacgcggagc tgccgcggtg ggcgttcaac
     2281 cgccgcatca tcgacgcgac ccacgagcac gccgcggtgt tcaagccgaa cgcggcgttc
     2341 tacgaggaca gcgacgggtg gcgcgcgctc cgggagacgg tggcgtacgc ccacggcaag
     2401 ggcgtgcccg tgttgttgga cgcgaagcgc gcggacatcg ggaacacggc ccgccagtac
     2461 gccgagatcc tggcgcacgt Ggacgccatc accgtcaacc cgtacctcgg ggaggacgcc
     2521 ctCcagccgt tcctcacgca ggacgaggcg ggcgtgttcg tgttgtgtcg cacctccaac
     2581 gagggcggga tggatttcca gcatctcgaa ctcgcggcct acgaccgccg gctctacgag
     2641 cacgtcgccg agcgggcggc cgagtggaac gcccagtacg gggatgtcgg gctggtggtg
     2701 ggcgcaaccg cgcccgacga Actccaggcc atccgggagc gcgtgccgga gctgccgttc
     2761 ctggtgccgg gcgtgggcgc gcagggcggc gacgccgagg ccgccgtgga gtacgggctc
     2821 aacgacgacg gcgtcgggct ggtgaactcg acgcgcggcg tcatcttcgc gggcgaacac
     2881 ggctcagcgt gggcggcggc ggccggcgac gcggcgcgga cgctgcgcga gcgcctgaac
     2941 cgccaccggt agtcagcggc ggcccggagc cgggtggtcg cccgcgtcgg gagcgcagtc
     3001 agtgcagacg ccgcgtgcgt cgtggtgggt gtcacagacg acgctcccgc agcggtcaca
     3061 gacccgctgt gcaGGCGCGC Cgagcaaaag gccagcaaaa ggccaggaac cgtaaaaagg
     3121 ccgcgttgct ggcgtttttc cataggctcc gcccccctga cgagcatcac aaaaatcgac
     3181 gctcaagtca gaggtggcga aacccgacag gactataaag ataccaggcg tttccccctg
     3241 gaagctccct cgtgcgctct cctgttccga ccctgccgct taccggatac ctgtccgcct
     3301 ttctcccttc gggaagcgtg gcgctttctc atagctcacg ctgtaggtat ctcagttcgg
     3361 tgtaggtcgt tcgctccaag ctgggctgtg tgcacgaacc ccccgttcag cccgaccgct
     3421 gcgccttatc cggtaactat cgtcttgagt ccaacccggt aagacacgac ttatcgccac
     3481 tggcagcagc cactggtaac aggattagca gagcgaggta tgtaggcggt gctacagagt
     3541 tcttgaagtg gtggcctaac tacggctaca ctagaagaac agtatttggt atctgcgctc
     3601 tgctgaagcc agttaccttc ggaaaaagag ttggtagctc ttgatccggc aaacaaacca
     3661 ccgctggtag cggtggtttt tttgtttgca agcagcagat tacgcgcaga aaaaaaggat
     3721 ctcaagaaga tcctttgatc ttttctacgg ggtctgacgc tcagtggaac gaaaactcac
     3781 gttaagggat tttggtcatg agattatcaa aaaggatctt cacctagatc cttttaaatt
     3841 aaaaatgaag ttttaaatca atctaaagta tatatgagta aacttggtct gacagttacc
     3901 aatgcttaat cagtgaggca cctatctcag cgatctgtct atttcgttca tccatagttg
     3961 cctgactccc cgtcgtgtag ataactacga tacgggaggg cttaccatct ggccccagtg
     4021 ctgcaatgat accgcgagac ccacgctcac cggctccaga tttatcagca ataaaccagc
     4081 cagccggaag ggccgagcgc agaagtggtc ctgcaacttt atccgcctcc atccagtcta
     4141 ttaattgttg ccgggaagct agagtaagta gttcgccagt taatagtttg cgcaacgttg
     4201 ttgccattgc tacaggcatc gtggtgtcac gctcgtcgtt tggtatggct tcattcagct
     4261 ccggttccca acgatcaagg cgagttacat gatcccccat gttgtgcaaa aaagcggtta
     4321 gctccttcgg tcctccgatc gttgtcagaa gtaagttggc cgcagtgtta tcactcatgg
     4381 ttatggcagc actgcataat tctcttactg tcatgccatc cgtaagatgc ttttctgtga
     4441 ctggtgagta ctcaaccaag tcattctgag aatagtgtat gcggcgaccg agttgctctt
     4501 gcccggcgtc aatacgggat aataccgcgc cacatagcag aactttaaaa gtgctcatca
     4561 ttggaaaacg ttcttcgggg cgaaaactct caaggatctt accgctgttg agatccagtt
     4621 cgatgtaacc cactcgtgca cccaactgat cttcagcatc ttttactttc accagcgttt
     4681 ctgggtgagc aaaaacagga aggcaaaatg ccgcaaaaaa gggaataagg gcgacacgga
     4741 aatgttgaat actcatactc ttcctttttc aatattattg aagcatttat cagggttatt
     4801 gtctcatgag cggatacata tttgaatgta tttagaaaaa taaacaaata ggggttccgc
     4861 gcacatttcc ccgaaaagtg ccacctAGAT CTaggccacg tgtcttgtcc a
//
